# Supplementary material for: Isolation and Genetic Characterization of Japanese Encephalitis Virus Two Decades after Its Elimination in Singapore
Source: Viruses. 2022 Nov 28;14(12):2662. doi: 10.3390/v14122662 (PMC9786948; doi:10.3390/v14122662)
Supplement: Supplementary file 1 [file viruses-14-02662-s001.zip]

Archive with 8 entries (8 files):
- Figure S1 Full JEV E-gene phylogenetic tree of 129 truncated JEV E-gene sequences.pdf
- Figure S2 Maps of locations where (A) ardeid birds and (B) wild boars have been sighted.pdf
- Table S1 JEV E-gene sequences used for construction of the E-gene phylogeny tree.xlsx
- Table S2 Distribution of field-caught Culex mosquito populations.xlsx
- Table S3 JEV whole genome sequences used for construction of the whole genome phylogeny tree.xlsx
- Table S4 Mutations in present study JEV 3-NCR secondary structures.xlsx
- Table S5 Full list of substitutions in JEV sequences.xlsx
- Table S6 Primers used for whole genome sequencing of JEV isolates.xlsx
