# Supplementary material for: Isolation and Genetic Characterization of Japanese Encephalitis Virus Two Decades after Its Elimination in Singapore
Source: Viruses. 2022 Nov 28;14(12):2662. doi: 10.3390/v14122662 (PMC9786948; doi:10.3390/v14122662)
Supplement: Supplementary file 1 [file viruses-14-02662-s001.zip › Table S1 JEV E-gene sequences used for construction of the E-gene phylogeny tree.xlsx]

## Sheet: Sheet1
Accession ID	E-gene sequence name	Virus source	Location	Collection Year	Genotype
AB174838.1	JEV/swine/Hiroshima/38/2000	Swine	Japan	2000	I
AB231464.2	JEV/sw/Kagawa/35/2004	Swine	Japan	2004	I
AB231465.1	JEV/sw/Hiroshima/25/2002	Swine	Japan	2002	I
AB626539.1	JEV/Mo/Kyoto/922/1992	Cx. tritaeniorhynchus	Japan	1992	I
AB698902.1	Sw/Hiroshima43/Japan/Swine	Swine	Japan	2004	I
AB898105.1	Sw/Kochi/25/2005	Swine	Japan	2004	I
AB920446.1	JE/Sw/Kumamoto/81/2006	Swine	Japan	2006	I
AB933311.1	94VN141	Cx. vishnui	Viet Nam	1994	I
AF045551.2	K94P05	Cx. tritaeniorhynchus	South Korea	1994	I
AF069076.1	JaGAr 01	Cx. tritaeniorhynchus	Japan	1959	III
AF075723.1	GP78	Human brain	India	1978	III
AF080251.1	Vellore P20778	Human brain	India	1958	III
AF098735.1	HVI	Aedes albopictus	Taiwan	1965	III
AF217620.1	FU	Human serum	Australia	1995	II
AF254452.1	CH1392	Cx. tritaeniorhynchus	Taiwan	1990	III
AF254453.1	T1P1	Armigeres subalbatus	Taiwan	1997	III
AY184212.1	JKT6468	Mosquito	Indonesia	1968	IV
AY184213.1	CNS138-11	Human brain	Malaysia	1999	II
AY243830.1	CTS	Human brain	China	1955	III
AY243834.1	LYZ	Human brain	China	1957	III
AY377577.1	JaNAr0102/Japan/2002/Mosquito	Mosquito	Japan	2002	I
AY508813.1	JaOH0566/Japan/1966/Human	Human	Japan	1966	III
AY555757.1	SH-53	Cx. tritaeniorhynchus	China	2001	I
AY585242.1	K87P39	Cx. tritaeniorhynchus	South Korea	1987	III
DQ084228.1	JE_NP_R7	Swine	Thailand	2003	I
DQ087974.1	JE_CP_49	Swine	Thailand	2004	I
DQ238601.1	JE_KK_577	Swine	Thailand	2005	I
EF571853.1	Nakayama	Human brain	Japan	1935	III
EF623988.1	057434	Human blood	India	2005	III
EU429297.1	SH17M-07	Cx. tritaeniorhynchus	China	2007	I
FJ185149.1	JaNAr17-07	Mosquito	Japan	2007	I
FJ185152.1	JaNAr38-04	Mosquito	Japan	2004	I
FJ872377.1	Roum	Human	South Korea	1946	II
FJ872378.1	Equine	Equine	Japan	1947	III
FJ872379.1	Korea Jap B	Unknown	South Korea	Before 1950	III
FJ872380.1	V9-4399	Human	Japan	Before 1950	III
FJ872381.1	Matsunaga	Human	Japan	1939	III
FJ872382.1	V9-3901	Human	Japan	Before 1950	III
FJ872383.1	V9-3902	Human	Japan	Before 1950	III
FJ872384.1	Taira	Human	Japan	1948	III
FJ938216.1	K94A07	Cx. tritaeniorhynchus	South Korea	1994	I
FJ938219.1	K96A07	Cx. tritaeniorhynchus	South Korea	1996	I
FJ938220.1	K01-GN	Cx. tritaeniorhynchus	South Korea	2001	I
FJ943478.1	03P145	Swine	Japan	2003	I
FJ943485.1	07P83	Swine	Japan	2007	I
GQ415355.1	JE-91	Mosquito	South Korea	1991	I
GQ902058.1	B-0860/82	Swine	Thailand	1982	I
GQ902059.1	1070/82 (Subin)	Human	Thailand	1982	I
GQ902060.1	3KP’U’CV569	Mosquito	Thailand	1985	I
GQ902061.1	B-1381-85	Swine	Thailand	1985	I
GQ902062.1	4790-85	Human	Thailand	1985	I
HM596272.1	Muar	Human brain	Malaysia	1952	V
HQ223287.1	JKT654	Mosquito	Indonesia	1978	II
JF499793.1	TC2009-3	Mosquito	Taiwan	2009	I
JF706271.1	BL06-54	Cx. tritaeniorhynchus	China	2006	I
JF706282.1	YN83-Meng83-54	Lasiohelea taiwana Shiraki	China	1983	I
JF915894.1	XZ0934	Mosquito	China	2009	V
JN216865.1	ZJ09-52	Mosquito	China	2009	I
JN216869.1	ZJ10-23	Mosquito	China	2010	I
JN381851.1	YN79Bao83	Cx. tritaeniorhynchus	China	1979	I
JN587261.1	A8.789	Cx. tritaeniorhynchus	South Korea	2008	I
JQ429287.1	DjAr703	Cx. quinquefasciatus	Indonesia	1974	II
JQ429288.1	JKT1110	Cx. tritaeniorhynchus	Indonesia	1979	II
JQ429304.1	JKT1724	Cx. tritaeniorhynchus	Indonesia	1979	III
JQ429305.1	JKT1749	Cx. tritaeniorhynchus	Indonesia	1979	II
JX018164.1	K10CT671	Mosquito	South Korea	2010	I
JX514948.1	3XG001	Cx. tritaeniorhynchus	China	2011	I
KF192509.1	M859/Cambodia/1967/Mosquito	Mosquito	Cambodia	1967	I
KF192510.1	KE-93-83	Mosquito	Thailand	1983	I
KF667291.1	JEV/Taiwan/TC1006b/M/2010	Cx. tritaeniorhynchus	Taiwan	2010	I
KF667316.1	JEV/Taiwan/TPC0806c/M/2008	Cx. tritaeniorhynchus	Taiwan	2008	I
KF667317.1	JEV/Taiwan/YL0806f/M/2008	Cx. tritaeniorhynchus	Taiwan	2008	I
KF667322.1	JEV/Taiwan/TC1106i/M/2011	Cx. tritaeniorhynchus	Taiwan	2011	I
KF667323.1	JEV/Taiwan/YL1206a/M/2012(2)	Cx. tritaeniorhynchus	Taiwan	2012	I
KM079084.1	ZJ13-28	Cx. tritaeniorhynchus	China	2013	I
KM496506.1	K11BS04	Cx. tritaeniorhynchus	South Korea	2011	I
KM496507.1	K11BS07	Cx. tritaeniorhynchus	South Korea	2011	I
KM576778.1	ZJ14-52	Cx. tritaeniorhynchus	China	2014	I
KM576779.1	ZJ14-56	Cx. tritaeniorhynchus	China	2014	I
KR902541.1	SG/EHI-CT034	Cx. tritaeniorhynchus	Singapore	2011	II
KR902542.1	SG/EHI-CT0038	Cx. tritaeniorhynchus	Singapore	2011	II
KR902543.1	SG/EHI-CT042	Cx. tritaeniorhynchus	Singapore	2011	II
KR902544.1	SG/EHI-CT044	Cx. tritaeniorhynchus	Singapore	2011	II
KR902545.1	SG/EHI-CT028	Cx. tritaeniorhynchus	Singapore	2011	II
KR908702.1	K05GS	Cx. tritaeniorhynchus	South Korea	2005	I
KT346354.1	SG/EHI-CT1710	Cx. tritaeniorhynchus	Singapore	2014	I
KT957420.1	YNTC07018	Cx. tritaeniorhynchus	China	2007	I
KT957422.1	M28	Cx. vishnui	China	1977	I
KT957423.1	BN82215	Cx. annulus	China	1982	I
KY313827.1	MMJEV007	Bovine	Myanmar	2010	I
KY927815.1	639A37Cx.-tri	Cx. tritaeniorhynchus	Cambodia	2014	I
KY927816.1	C081	Human	Cambodia	2015	I
KY927819.1	ME802	Human	Cambodia	2013	I
L48961.1	Beijing-1	Human	China	1949	III
L78128.1	Ling	Human	Taiwan	1965	III
LC095820.1	JaNP32-01	Swine	Japan	2001	I
LC095825.1	JaNP55-01	Swine	Japan	2001	I
LC095829.1	JaNP76-03	Swine	Japan	2003	I
LC095838.1	JaNP69-06	Swine	Japan	2006	I
LC095844.1	JaNAr11G-08	Cx. tritaeniorhynchus	Japan	2008	I
LC095853.1	JaNP84G-10	Swine	Japan	2010	I
LC095856.1	JaNP86G-11	Swine	Japan	2011	I
LC095861.1	JaNP119-12	Swine	Japan	2012	I
LC095862.1	JaNP90-13	Swine	Japan	2013	I
LC461958.1	JEV/sw/Thailand/185/2017	Swine	Thailand	2017	I
MK541529.1	K15P38	Human CSF	South Korea	2015	V
MN072862.1	YNO5-45	Cx. tritaeniorhynchus	China	2005	I
MN072863.1	YNO5-46	Cx. tritaeniorhynchus	China	2005	I
MN072864.1	SH05-37	Cx. tritaeniorhynchus	China	2005	I
MN072872.1	SD08DY-19	Cx. tritaeniorhynchus	China	2008	I
MN072907.1	HuN14-44	Cx. quinquefasciatus	China	2014	I
MN752881.1	GXNN	Swine	China	2018	I
NC_001437.1	JaOArS982	Mosquito	Japan	1982	III
U14163.1	SA14	Mosquito	China	1954	III
U34928.1	K91P55	Cx. tritaeniorhynchus	South Korea	1991	III
U47032.1	p3	Mosquito	China	1947	III
U70406.1	JKT5441/Indonesia/1981/Mosquito	Mosquito	Indonesia	1981	II
U70421.1	WTP-70-22/Malaysia/1970/Mosquito	Mosquito	Malaysia	1970	II
Z34097.1	691004	Human	Sri Lanka	1969	III
	SG/EHI-CT1372	Cx. tritaeniorhynchus	Singapore	2019	I
	SG/EHI-CX135	Cx. tritaeniorhynchus	Singapore	2019	I
	SG/EHI-CX193	Cx. tritaeniorhynchus	Singapore	2019	I
	SG/EHI-CX 202	Cx. tritaeniorhynchus	Singapore	2019	I
	SG/EHI-CX 209	Cx. tritaeniorhynchus	Singapore	2019	I
	SG/EHI-CX 214	Cx. tritaeniorhynchus	Singapore	2019	I
	SG/EHI-MS_CT310	Cx. tritaeniorhynchus	Singapore	2020	I
	SG/EHI-MS_CT261	Cx. tritaeniorhynchus	Singapore	2020	I
	SG/EHI-M_CT21_45	Cx. tritaeniorhynchus	Singapore	2021	I
