# Supplementary material for: Isolation and Genetic Characterization of Japanese Encephalitis Virus Two Decades after Its Elimination in Singapore
Source: Viruses. 2022 Nov 28;14(12):2662. doi: 10.3390/v14122662 (PMC9786948; doi:10.3390/v14122662)
Supplement: Supplementary file 1 [file viruses-14-02662-s001.zip › Table S2 Distribution of field-caught Culex mosquito populations.xlsx]

## Sheet: Park 1
Park 1 (Elevation: 8-13m)	Cx. bitaeniorhynchus	Cx. gelidus	Cx. quinquefasciatus	Cx. sitiens	Cx. tritaeniorhynchus	Culex spp. vishnui subgroup1
2014-04-01	1	1	1	157	189	137
2014-05-01	0	5	5	31	199	295
2014-06-01	0	4	0	8	14	14
2014-08-01	0	0	0	0	0	1
2014-09-01	0	0	0	0	6	0
2014-10-01	0	9	1	1	7	18
2014-11-01	0	2	3	33	4	5
2014-12-01	0	9	0	22	460	667
2015-01-01	0	0	1	0	0	2
2015-03-01	0	0	0	19	0	88
2015-04-01	0	0	0	23	0	57
2015-05-01	4	0	0	1	0	9
2015-08-01	0	0	0	281	29	776
2015-09-01	4	0	0	640	0	1041
2015-10-01	12	2	0	164	22	187
2015-11-01	0	0	0	55	46	1056
2015-12-01	0	5	3	0	958	1023
2016-01-01	0	26	0	5	1051	449
2016-02-01	1	1	1	3	272	141
2016-04-01	0	0	0	0	9	455
2016-05-01	0	2	0	0	750	709
2016-06-01	0	0	0	0	1575	216
2016-07-01	6	3	0	3	1367	0
2016-08-01	0	0	0	1	219	0
						1 Excluding Cx. tritaeniorhynchus.

## Sheet: NR 1
NR 1 (Elevation: 5-9m)	Cx. spp.	Cx. bitaeniorhynchus	Cx. gelidus	Cx. quinquefasciatus	Cx. sitiens	Cx. tritaeniorhynchus	Culex spp. vishnui subgroup1
2019-09-01	541	-	-	-	-	-	-
2019-10-01	13755	-	-	-	-	-	-
2019-11-01	-	0	16	1093	7	3684	763
2019-12-01	-	2	1	1320	0	1090	146
2020-02-01	-	1	5	4	0	89	28
2020-03-01	-	0	9	1	0	44	53
2020-04-01	-	0	0	0	0	53	0
2020-09-01	-	0	0	77	3	513	193
2020-10-01	-	0	0	39	4	203	356
2020-11-01	-	0	0	43	18	97	103
2020-12-01	-	0	0	17	1	459	210
2021-01-01	-	2	1	35	0	24	91
2021-04-01	-	0	9	124	5	354	76
2021-05-01	-	0	1	108	13	395	44
							1 Excluding Cx. tritaeniorhynchus.

## Sheet: NR 2-Park 2
NR 2-Park 2 (Elevation: 20-39m)	Cx. spp.	Cx. bitaeniorhynchus	Cx. gelidus	Cx. quinquefasciatus	Cx. sitiens	Cx. tritaeniorhynchus	Culex spp. vishnui subgroup1
2019-10-01	18	-	-	-	-	-	-
2020-09-01	-	0	0	0	0	2	18
2020-10-01	-	0	0	0	0	2	1
2020-11-01	-	0	0	1	0	0	3
2020-12-01	-	0	0	2	0	0	1
2021-01-01	-	0	0	0	0	0	4
2021-04-01	-	0	0	0	0	0	0
2021-05-01	-	0	0	0	0	2	3
							1 Excluding Cx. tritaeniorhynchus.

## Sheet: Park 3
Park 3 (Elevation: 5-12m)	Cx. spp.	Cx. bitaeniorhynchus	Cx. gelidus	Cx. quinquefasciatus	Cx. sitiens	Cx. tritaeniorhynchus	Culex spp. vishnui subgroup1
2019-10-01	72	-	-	-	-	-	-
2020-09-01	-	0	0	0	0	5	10
2020-10-01	-	0	0	0	0	11	64
2020-11-01	-	0	0	0	0	0	0
2020-12-01	-	0	0	0	0	15	51
2021-01-01	-	0	0	1	0	6	14
2021-04-01	-	0	0	0	0	22	29
2021-05-01	-	0	0	0	0	0	0
							1 Excluding Cx. tritaeniorhynchus.

## Sheet: Park 4
Park 4 (Elevation: 7-13m)	Cx. bitaeniorhynchus	Cx. gelidus	Cx. quinquefasciatus	Cx. sitiens	Cx. tritaeniorhynchus	Culex spp. vishnui subgroup1
2021-04-01	0	0	3	0	9	8
2021-05-01	0	0	0	0	0	0
						1 Excluding Cx. tritaeniorhynchus.

## Sheet: MSS aggregated mosquito counts
	Cx. bitaeniorhynchus	Cx. gelidus	Cx. quinquefasciatus	Cx. sitiens	Cx. tritaeniorhynchus	Culex spp. vishnui subgroup1
2020-11-01	0	0	0	30	1410	60
2020-12-01	0	5	0	5	1985	406
2021-01-01	0	0	0	0	4187	78
2021-02-01	0	180	0	0	0	0
2021-03-01	22	0	1	156	355	318
2021-04-01	10	17	0	58	2252	367
2021-05-01	0	2	0	0	34	95
						1 Excluding Cx. tritaeniorhynchus.
