# Supplementary material for: Isolation and Genetic Characterization of Japanese Encephalitis Virus Two Decades after Its Elimination in Singapore
Source: Viruses. 2022 Nov 28;14(12):2662. doi: 10.3390/v14122662 (PMC9786948; doi:10.3390/v14122662)
Supplement: Supplementary file 1 [file viruses-14-02662-s001.zip › Table S3 JEV whole genome sequences used for construction of the whole genome phylogeny tree.xlsx]

## Sheet: Sheet1
Accession No.	Isolate name	Virus source	Location	Collection Year	Genotype
AB594829.1	JEV/eq/Tottori/2003	Equine cerebrum	Japan	2003	I
AF045551.2	K94P05	Cx. tritaeniorhynchus	South Korea	1994	I
AF069076.1	JaGAr 01	Cx. tritaeniorhynchus	Japan	1959	III
AF080251.1	Vellore P20778	Human brain	India	1958	III
AF217620.1	FU	Human serum	Australia	1995	II
AF254452.1	CH1392	Cx. tritaeniorhynchus	Taiwan	1990	III
AF254453.1	T1P1	Armigeres subalbatus	Taiwan	1997	III
AY184212.1	JKT6468	Mosquito	Indonesia	1968	IV
EF571853.1	Nakayama	Human brain	Japan	1935	III
EF623988.1	057434	Human blood	India	2005	III
EF623989.1	04940-4	Cx. quinquefasciatus	India	2002	III
EU429297.1	SH17M-07	Cx. tritaeniorhynchus	China	2007	I
EU693899.1	XJP613	Cx. tritaeniorhynchus	China	2007	I
GQ902058.1	B0860/82	Human	Thailand	1982	I
GQ902059.1	1070/82 (Subin)	Human	Thailand	1982	I
GQ902060.1	3KP’U’CV569	Mosquito	Thailand	1985	I
GQ902061.1	B-1381-85	Swine	Thailand	1985	I
GQ902062.1	4790-85	Human	Thailand	1985	I
GU556217.1	JX61	Swine	China	2008	I
HM228921.1	90VN70	Human blood	Viet Nam	1990	I
HM596272.1	Muar	Human brain	Malaysia	1952	V
JF499788.1	TC2009-3	Mosquito	Taiwan	2009	I
JF706271.1	BL06-54	Cx. tritaeniorhynchus	China	2006	I
JF706278.1	LN02-102	Cx. modestus	China	2002	I
JF706282.1	YN83-Meng83-54	Lasiohelea taiwana Shiraki	China	1983	I
JF915894.1	XZ0934	Mosquito	China	2009	V
JN381847.1	SH03-103	Cx. tritaeniorhynchus	China	2003	I
JN381848.1	SH-80	Cx. tritaeniorhynchus	China	2001	I
JN381849.1	LN0716	Cx. tritaeniorhynchus	China	2007	I
JN381850.1	SH-53	Cx. tritaeniorhynchus	China	2001	I
JN381851.1	YN79Bao83	Cx. tritaeniorhynchus	China	1979	I
JN381852.1	YN05155	Cx. tritaeniorhynchus	China	2005	I
KF667316.1	JEV/Taiwan/TPC0806c/M/2008	Cx. tritaeniorhynchus	Taiwan	2008	I
KR908702.1	K05GS	Cx. tritaeniorhynchus	South Korea	2005	I
KT957420.1	YNTC07018	Cx. tritaeniorhynchus	China	2007	I
KT957422.1	M28	Cx. pseudovishnui	China	1977	I
KT957423.1	BN82215	Cx. annulus	China	1982	I
KU351667.1	SCCZ	Mosquito	China	2010	I
KU508408.1	SCYA201201-1	Swine	China	2012	I
KY927815.1	639A37Cx-tri	Cx. tritaeniorhynchus	Cambodia	2014	I
KY927816.1	C081	Human	Cambodia	2015	I
KY927818.1	D03-B9	Swine	Cambodia	2015	I
KY927819.1	ME802	Human	Cambodia	2013	I
LC461958.1	JEV/sw/Thailand/185/2017	Swine	Thailand	2017	I
MK541529 .1	K15P38	Human cerebrospinal fluid	South Korea	2015	V
NC_001437.1	JaOArS982	Mosquito	Japan	1982	III
	SG/EHI-CX135	Cx. tritaeniorhynchus	Singapore	2019	I
	SG/EHI-CT1372	Cx. tritaeniorhynchus	Singapore	2019	I
	SG/EHI-MS_CT261	Cx. tritaeniorhynchus	Singapore	2020	I
