# Supplementary material for: Isolation and Genetic Characterization of Japanese Encephalitis Virus Two Decades after Its Elimination in Singapore
Source: Viruses. 2022 Nov 28;14(12):2662. doi: 10.3390/v14122662 (PMC9786948; doi:10.3390/v14122662)
Supplement: Supplementary file 1 [file viruses-14-02662-s001.zip › Table S4 Mutations in present study JEV 3-NCR secondary structures.xlsx]

## Sheet: Sheet1
Singaporean JEV Isolate ID	Mutation	Region involved	Position (based on MSA of 50 JEV 3'-NCR as per present study)
SG/EHI-CX135	A>C	xrRNA1	93
SG/EHI-CT1372	G>A	xrRNA1 (PK1)	112
SG/EHI-CX135, SG/EHI-MS_CT261	T>C	xrRNA1 (PK1)	132
SG/EHI-CX135	T>C	xrRNA1	139
SG/EHI-CX135	C>T	3'vrSL (3'vrCS1)	198
SG/EHI-CX135	G>A	3'vrSL (3'vrCS1)	205
SG/EHI-CT1372, SG/EHI-MS_CT261	T>C	3'vrSL	206
SG/EHI-CX135	T>C	3'vrSL	217
SG/EHI-CX135, SG/EHI-MS_CT261, SG/EHI-CT1372	T>C	3'vrSL	221
SG/EHI-CX135	G>A	3'vrSL	223
SG/EHI-CX135	T>A	xrRNA2	252
SG/EHI-CT1372	T>C	xrRNA2	254
SG/EHI-MS_CT261	T>C	xrRNA2	255
SG/EHI-CX135	C>T	DB1	344
SG/EHI-CT1372	G>A	DB1	347
SG/EHI-CX135, SG/EHI-CT1372	A>G	DB1	356
SG/EHI-CT1372	G>T	DB1	360
SG/EHI-CX135, SG/EHI-MS_CT261	T>C	DB2	407
SG/EHI-CT1372	A>G	DB2	439
SG/EHI-MS_CT261	G>C	3'SL	568
SG/EHI-CX135, SG/EHI-CT1372	G>A	3'SL	568
SG/EHI-CX135	T>C	3'SL	569
SG/EHI-MS_CT261	G>C	3'SL	575
