# Supplementary material for: Isolation and Genetic Characterization of Japanese Encephalitis Virus Two Decades after Its Elimination in Singapore
Source: Viruses. 2022 Nov 28;14(12):2662. doi: 10.3390/v14122662 (PMC9786948; doi:10.3390/v14122662)
Supplement: Supplementary file 1 [file viruses-14-02662-s001.zip › Table S5 Full list of substitutions in JEV sequences.xlsx]

## Sheet: Sheet1
Protein	Capsid							ER anchor		prM/Membrane					Envelope																NS1						NS2A							NS2B	NS3
Amino acid position in the protein	10	21	36	47	51	52	90	11	22	38	40	63	75	77	15	36	89	96	123	126	128	129	141	157	169	226	231	360	447	492	9	51	175	177	206	208	70	96	105	112	151	198	210	45	13	62	74	77	84
Amino acid position JEV sequence	10	21	36	47	51	52	90	116	127	165	167	190	202	204	309	330	383	390	417	420	422	423	435	451	463	520	525	654	741	786	803	845	969	971	1000	1002	1216	1242	1251	1258	1297	1344	1356	1418	1517	1566	1578	1581	1588
JEV GI consensus	K	L	S	V	I	T	T	A	A	A	D	E	Y	Q	A	N	S	F	S	I	R	M	I	A	V	T	T	F	G	V	T	Q	N	D	L	D	S	S	V	A	A	L	S	V	C	E	E	I	R
SG/EHI-CT1372	.	.	.	.	.	.	I	.	.	.	.	.	.	.	.	.	.	L	.	V	.	.	.	.	.	A	A	.	.	L	I	.	D	.	.	.	.	.	.	.	.	.	A	.	.	D	.	.	.
SG/EHI-CX135	.	.	G	A	.	A	.	.	.	.	.	.	F	R	.	.	N	.	N	V	.	T	V	.	.	.	.	Y	S	.	.	L	D	.	F	E	R	ND	ND	.	ND	ND	ND	.	.	ND	ND	.	.
SG/EHI-MS_CT261	R	I	.	.	V	A	.	G	T	T	H	K	F	.	V	S	.	.	.	T	K	.	.	.	I	.	.	.	.	I	.	L	D	E	F	.	.	.	M	V	T	.	.	I	S	.	.	L	K
SG/EHI-CX 202	ND	ND	ND	ND	ND	ND	ND	ND	ND	ND	ND	ND	ND	ND	.	.	N	.	N	V	.	T	V	.	.	.	.	ND	ND	ND	ND	ND	ND	ND	ND	ND	ND	ND	ND	ND	ND	ND	ND	ND	ND	ND	ND	ND	ND
SG/EHI-CX 209	ND	ND	ND	ND	ND	ND	ND	ND	ND	ND	ND	ND	ND	ND	.	.	N	.	N	V	.	T	V	.	.	.	.	ND	ND	ND	ND	ND	ND	ND	ND	ND	ND	ND	ND	ND	ND	ND	ND	ND	ND	ND	ND	ND	ND
SG/EHI-CX 214	ND	ND	ND	ND	ND	ND	ND	ND	ND	ND	ND	ND	ND	ND	.	.	N	.	N	V	.	T	V	.	.	.	.	ND	ND	ND	ND	ND	ND	ND	ND	ND	ND	ND	ND	ND	ND	ND	ND	ND	ND	ND	ND	ND	ND
SG/EHI-CX193	ND	ND	ND	ND	ND	ND	ND	ND	ND	ND	ND	ND	ND	ND	.	.	N	.	N	V	.	T	V	.	.	.	.	ND	ND	ND	ND	ND	ND	ND	ND	ND	ND	ND	ND	ND	ND	ND	ND	ND	ND	ND	ND	ND	ND
SG/EHI-CT1710	ND	ND	ND	ND	ND	ND	ND	ND	ND	ND	ND	ND	ND	ND	V	S	.	.	.	T	K	.	.	.	I	.	.	ND	ND	ND	ND	ND	ND	ND	ND	ND	ND	ND	ND	ND	ND	ND	ND	ND	ND	ND	ND	ND	ND
SG/EHI-MS_CT310	ND	ND	ND	ND	ND	ND	ND	ND	ND	ND	ND	ND	ND	ND	V	S	.	.	.	T	K	.	.	.	I	.	.	ND	ND	ND	ND	ND	ND	ND	ND	ND	ND	ND	ND	ND	ND	ND	ND	ND	ND	ND	ND	ND	ND
SG/EHI-M_CT21_45	ND	ND	ND	ND	ND	ND	ND	ND	ND	ND	ND	ND	ND	ND	V	S	.	.	.	T	K	.	.	V	I	.	.	ND	ND	ND	ND	ND	ND	ND	ND	ND	ND	ND	ND	ND	ND	ND	ND	ND	ND	ND	ND	ND	ND
[truncated: 33 more columns]
