# Supplementary material for: Isolation and Genetic Characterization of Japanese Encephalitis Virus Two Decades after Its Elimination in Singapore
Source: Viruses. 2022 Nov 28;14(12):2662. doi: 10.3390/v14122662 (PMC9786948; doi:10.3390/v14122662)
Supplement: Supplementary file 1 [file viruses-14-02662-s001.zip › Table S6 Primers used for whole genome sequencing of JEV isolates.xlsx]

## Sheet: Sheet1
Primer name	Primer sequence (5' -> 3')
JEF1_F	GTTTATCTGTGTGAACTTCTTGGC
JEF1_R	ATGACTTCGAACCCACRGTC
JEF2_F	GGAGAAGCYCACAACGAGAA
JEF2_R	GATATCTCCCCACRGGCTTG
JEF3_F	CGCTCTTTGGGGGAATGTCT
JEF3_R	CCGGAGTTAGGAGCGCTAAG
JEF4_F	GATGGAAATCAGACCTGTTAGGC
JEF4_R	GTACGATCCATCGCCGAGTT
JEF5_F	CAACAAAAAGAGGGGGCGTG
JEF5_R	ACTTGAGRGCCTGGTGGTCTGC
JEF6_F	GAGTGTGAAACCCACCATTCTAG
JEF6_R	TTAAGGAGGGCTTGTCAGCG
JEF7_F	TCGCTGTTTGTYTTGCCGCG
JEF7_R	CCTTCGTGCCRACCTTCTCT
JEF8_F	CTTCCCCTGTCCCGAAACTC
JEF8_R	GCATTTGCCATGAGGCGTAG
JEF9_F	CTCAACACATTCACGAACATTGC
JEF9_R	AGATCCTGTGTTCTTCCTCACCA
JEF1-1_R	TGGCAAGCCACATRATCGAGC
JEF1-2_F	GTGTGGCAATGAAACATCTTAC
JEF2-2_R	GGAGGTTCCATCTCAACCAGCAC
JEF3-3_F	GATTTCGGCTTCGGYATCAC
JEF4-2_R	ACATGTCGGTTGCCTTTCCTG
JEF4-3_F	GTCAATACCCTTCATGCTGGC
JEF5-2_R	GTGAAGTGAGCCTCATCCATCA
JEF5-3_F	CTGACCCATAGACTAATGTCACCA
JEF6-3_F	GCAGAGGTTCCTGGAACCAAA
JEF6-2_R	CTGGTTCCGGRATGAGGAC
JEF7-2_R	TGCATGAGCATCGGYTCTTCG
JEF7-2_F	ATGCGAGGCAGCTACCTAGC
JEF7N_F	GCTTCAATCAGTTCACAAGCGG
JEF7N_R	TTCCTTGACTCCTGCTGGTGG
JEF9-3_F	CCAGGAGGACTGGGTTAACAA
